# Supplementary material for: Unhealthy Lifestyle, Genetics and Risk of Cardiovascular Disease and Mortality in 76,958 Individuals from the UK Biobank Cohort Study
Source: Nutrients. 2021 Nov 27;13(12):4283. doi: 10.3390/nu13124283 (PMC8707428; doi:10.3390/nu13124283)
Supplement: Supplementary file 1 [file nutrients-13-04283-s001.zip]

Archive with 1 entries (1 files):
- nutrients-1458611-supplementary.pdf
